# Supplementary material for: Do lower nitrogen fertilization levels require breeding of different types of cultivars in triticale?
Source: Theor Appl Genet. 2021 Dec 27;135(3):993–1009. doi: 10.1007/s00122-021-04012-9 (PMC8942957; doi:10.1007/s00122-021-04012-9)
Supplement: Supplementary file 2 — Supplementary file2 (XLSX 40 kb) [file 122_2021_4012_MOESM2_ESM.xlsx]

## Sheet: Overall
Cultivar	Grain yield	Protein content
	[dt ha-1]	[%]
Adverdo	96.714	10.8449
Agostino	105.567	11.6784
Alambic	93.9055	11.9286
Algoso	114.781	10.9955
Amarillo 105	107.749	11.641
Anagram	103.474	11.8376
Avokado	109.539	11.2479
Balino	108.057	11.4163
Baltiko	102.092	11.9086
Balu PZO	95.483	11.7567
Barolo	102.942	11.4518
Belcanto	105.075	11.9173
Benetto	104.146	11.5498
Bereniko	100.181	11.839
Bienvenu	85.2525	11.736
Bikini	100.913	11.3636
Borodine	106.948	11.2623
Borowik	107.207	11.2136
Brehat	108.007	10.9327
Calorius	105.134	11.7861
Cando	99.736	11.9291
Cappricia	104.677	11.1177
Carmelo	101.686	12.1357
Cedrico	107.776	11.4591
Claudius	113.232	11.4968
Clayton PZO	102.398	11.6296
Cosinus	108.967	11.6397
Cultivo	99.6607	12.3089
Dometica	111.718	11.068
Dorena	105.859	11.9107
Elicsir	107.379	11.5983
Elpaso	108.821	11.7509
Exagon	98.355	11.139
Festino	102.577	11.9726
Fredro	103.302	12.0753
Grandval	98.7172	11.4551
Grenado	100.419	10.968
Jokari	97.7057	11.5742
Kasyno	111.844	11.2881
Kaulos	115.067	11.0714
Kereon	95.6688	11.6471
Korpus	96.7054	11.3022
KWS Aveo	105.644	11.646
KWS Fido	109.77	11.0701
Lanetto	105.217	11.1675
Larossa	98.75	11.8028
Lasko	95.7544	12.5129
Logo	99.2762	12.1615
Lombardo	106.487	11.188
Madilo	102.125	11.889
Maestozo	104.062	11.2553
Massimo	108.134	11.8183
Meloman	104.877	11.2626
Moderato	102.477	11.6316
Modus	97.2685	11.2751
Neogen	107.768	11.5446
Noe	88.054	12.0164
Octavio	101.96	11.4812
Orinoko	105.131	12.0459
Oxygem	100.737	11.2978
Panteon	109.19	12.3168
Pigmej	94.5038	11.4337
Porto	103.588	11.1726
Probus	102.963	11.8852
Quatrevents	110.193	10.8353
Ragtac	104.088	11.6977
Ramdam	113.983	11.2116
Ramos	108.137	11.849
Raptus	108.505	11.4166
Rescue PZO	97.6386	11.2257
RGT Basarac	102.322	11.18
RGT Belemac	108.081	11.2803
RGT Bivouac	111.315	10.8588
RGT Eleac	106.973	11.2391
RGT Expotrac	96.0656	11.8348
RGT Kadjac	106.394	11.1161
RGT Omeac	106.379	11.7133
RGT Ruminac	108.708	11.2009
RGT Villarac	111.754	11.2954
Rhenio	106.02	11.276
Riparo	106.454	11.3586
Rivolt	112.133	11.132
Robinson	106.233	11.5806
Rotondo	106.536	11.5733
Rufus	108.891	11.3582
Ruglatt	91.2175	12.306
Salto	103.298	11.809
Seconzac	107.861	11.626
Securo	105.726	11.5606
Sekret	103.77	11.9668
Sequenz	94.1764	11.5516
SU Agendus	104.199	11.1614
SU Kalyptus	104.687	11.3481
SW Talentro	89.7256	12.3412
Tadeus	102.184	12.002
Tantris	103.243	11.3084
Tarzan	110.537	11.6921
Team PZO	95.612	11.9344
Temuco	107.585	11.344
Tender PZO	114.238	11.3847
Ticino	95.1683	12.2038
Tomko	103.564	11.5715
Torino	97.6104	12.4504
Trapero	100.103	12.0655
Trefl	102.463	11.5755
Trialdo	97.4643	11.3955
Triamant	107.399	11.6093
Tribeca	107.978	11.0297
Tribonus	101.84	11.5018
Tricanto	105.786	11.639
Trimaran	92.6176	11.3844
Trimasso	107.917	11.409
Trimaxus	108.755	11.9352
Trimester	101.45	11.3036
Trimmer	95.5232	12.2935
Trinidad	95.1353	12.3583
Tripanem	98.3766	11.8327
Trisem	109.017	11.3645
Triskell	98.6609	11.4474
Tritikon	92.8935	12.0569
Tulus	107.632	11.5013
Viktor	88.6776	11.8519
Villars	92.7685	12.1989
Vivier	107.363	11.4334
Volko	104.092	11.5452
Vuka	100.695	11.7339

## Sheet: N1
Cultivar	Grain yield	Protein content
	[dt ha-1]	[%]
Adverdo	90.939	9.21711
Agostino	89.1085	10.2635
Alambic	84.7649	10.3424
Algoso	99.3777	9.64923
Amarillo 105	89.2993	10.1294
Anagram	89.952	10.2801
Avokado	94.6317	10.0431
Balino	94.6155	9.74725
Baltiko	87.5554	10.4467
Balu PZO	79.2062	10.392
Barolo	88.3534	9.86034
Belcanto	89.4851	10.1712
Benetto	91.7322	9.7958
Bereniko	86.4509	10.5934
Bienvenu	72.1895	10.2168
Bikini	87.3053	9.91433
Borodine	91.4423	9.87238
Borowik	89.2691	9.95511
Brehat	96.4558	9.49681
Calorius	85.4504	10.4199
Cando	89.4507	10.1852
Cappricia	87.3235	9.4999
Carmelo	84.4667	10.5073
Cedrico	92.1185	9.76927
Claudius	96.9406	9.80838
Clayton PZO	87.3347	10.1874
Cosinus	93.069	9.93505
Cultivo	87.1503	10.8685
Dometica	100.424	9.71468
Dorena	90.1548	10.4023
Elicsir	93.5718	10.0575
Elpaso	91.0603	10.1883
Exagon	88.0314	9.37986
Festino	89.9846	10.4035
Fredro	86.3851	10.8269
Grandval	79.8627	9.94238
Grenado	90.4618	9.40826
Jokari	86.3128	10.0929
Kasyno	94.7672	9.757
Kaulos	96.7483	9.70803
Kereon	83.3228	10.1348
Korpus	87.5313	9.79763
KWS Aveo	92.2667	9.93289
KWS Fido	93.1499	9.70159
Lanetto	94.2998	9.94355
Larossa	87.1254	10.4167
Lasko	83.4159	10.983
Logo	78.9047	10.5501
Lombardo	93.9469	9.83705
Madilo	86.1512	10.4824
Maestozo	90.2408	9.82039
Massimo	94.0165	10.2404
Meloman	90.1139	9.62803
Moderato	91.1536	10.0768
Modus	90.0707	9.73709
Neogen	94.3288	9.87361
Noe	78.0517	10.4099
Octavio	90.9931	10.0273
Orinoko	90.8162	10.6012
Oxygem	90.3149	9.84252
Panteon	92.0832	10.9602
Pigmej	85.7766	9.64599
Porto	92.34	9.81981
Probus	95.6476	10.4769
Quatrevents	94.7365	9.3712
Ragtac	94.7119	9.81731
Ramdam	95.412	9.88098
Ramos	93.1702	10.2958
Raptus	92.1818	9.90661
Rescue PZO	92.4664	9.48461
RGT Basarac	91.1372	9.6404
RGT Belemac	94.248	9.74889
RGT Bivouac	98.6653	9.36255
RGT Eleac	94.117	9.55098
RGT Expotrac	85.5972	10.3847
RGT Kadjac	92.1439	9.58724
RGT Omeac	93.6403	10.0567
RGT Ruminac	93.807	9.79405
RGT Villarac	95.021	9.86531
Rhenio	94.6225	9.51081
Riparo	92.0774	9.96857
Rivolt	92.4671	9.55064
Robinson	90.94	10.0606
Rotondo	93.4748	10.261
Rufus	93.1469	9.93965
Ruglatt	76.8929	10.7041
Salto	90.5458	10.2222
Seconzac	89.9017	10.1684
Securo	89.4438	10.009
Sekret	90.0898	10.4722
Sequenz	82.0865	10.0403
SU Agendus	92.4149	9.6144
SU Kalyptus	95.0446	10.1565
SW Talentro	81.8997	11.0762
Tadeus	87.7963	10.5613
Tantris	88.8559	9.71481
Tarzan	90.7177	10.1877
Team PZO	87.1852	10.3469
Temuco	94.0438	9.70038
Tender PZO	96.7938	9.73586
Ticino	83.2352	10.376
Tomko	90.4726	10.0022
Torino	85.3816	10.352
Trapero	85.4468	10.6626
Trefl	86.6669	9.86022
Trialdo	88.3891	9.94178
Triamant	92.4953	10.2849
Tribeca	91.0555	9.43801
Tribonus	83.6708	10.2156
Tricanto	88.9643	10.0555
Trimaran	81.2123	9.96878
Trimasso	91.4191	10.0992
Trimaxus	89.97	10.7025
Trimester	91.6051	10.0101
Trimmer	81.0659	10.9117
Trinidad	84.158	10.5689
Tripanem	86.1069	10.3163
Trisem	88.2002	9.6012
Triskell	89.7228	9.94521
Tritikon	80.3834	10.4825
Tulus	93.3554	9.94672
Viktor	76.9527	10.0389
Villars	78.705	10.7502
Vivier	92.5053	10.156
Volko	88.9546	10.0901
Vuka	85.0942	10.164

## Sheet: N2
Cultivar	Grain yield	Protein content
	[dt ha-1]	[%]
Adverdo	95.6435	10.3292
Agostino	105.282	11.15
Alambic	93.7714	11.2685
Algoso	115.051	10.5798
Amarillo 105	105.691	11.2888
Anagram	98.6586	11.2929
Avokado	107.588	10.7427
Balino	106.446	10.9644
Baltiko	101.699	11.3533
Balu PZO	91.0517	11.0845
Barolo	100.914	10.8506
Belcanto	104.396	11.1961
Benetto	106.729	10.9779
Bereniko	98.4166	11.3873
Bienvenu	85.4689	11.3526
Bikini	99.1019	10.893
Borodine	104.566	10.8603
Borowik	104.446	10.8201
Brehat	105.994	10.4632
Calorius	100.919	11.1847
Cando	96.5338	11.3694
Cappricia	107.228	10.4421
Carmelo	101.125	11.5628
Cedrico	105.2	11.0273
Claudius	110.03	10.9388
Clayton PZO	100.497	10.8712
Cosinus	106.782	11.2079
Cultivo	98.668	11.7408
Dometica	106.881	10.6435
Dorena	103.758	11.3819
Elicsir	106.758	11.0236
Elpaso	106.037	11.2849
Exagon	99.3284	10.5717
Festino	104.478	11.4017
Fredro	101.023	11.4736
Grandval	101.61	11.0704
Grenado	101.313	10.4299
Jokari	98.9077	11.1433
Kasyno	109.624	10.7957
Kaulos	110.338	10.6391
Kereon	95.6873	11.1633
Korpus	94.7368	10.7866
KWS Aveo	109.941	11.3726
KWS Fido	108.537	10.6329
Lanetto	103.467	10.6615
Larossa	96.831	11.0959
Lasko	96.9539	11.8928
Logo	101.467	11.6218
Lombardo	105.123	10.7381
Madilo	104.388	11.3402
Maestozo	103.216	10.8888
Massimo	104.233	11.1617
Meloman	105.871	10.7368
Moderato	101.104	11.1414
Modus	95.1294	10.6834
Neogen	105.488	11.0528
Noe	89.5043	11.6284
Octavio	101.225	10.9646
Orinoko	103.777	11.5102
Oxygem	99.7259	10.7195
Panteon	108.125	11.7897
Pigmej	96.3816	10.6392
Porto	103.408	10.6338
Probus	101.958	11.2309
Quatrevents	107.717	10.5699
Ragtac	104.762	11.3625
Ramdam	109.353	10.7203
Ramos	111.576	11.3343
Raptus	106.135	10.8703
Rescue PZO	96.4954	10.562
RGT Basarac	103.382	10.689
RGT Belemac	108.988	10.8851
RGT Bivouac	110.779	10.2837
RGT Eleac	108.329	10.7114
RGT Expotrac	92.5486	11.3773
RGT Kadjac	107.489	10.6566
RGT Omeac	104.692	11.168
RGT Ruminac	106.451	10.7395
RGT Villarac	103.691	10.5635
Rhenio	104.595	10.5732
Riparo	105.308	11.0167
Rivolt	114.316	10.6328
Robinson	105.678	11.225
Rotondo	104.391	10.9298
Rufus	107.407	10.8117
Ruglatt	91.0408	11.6718
Salto	102.091	11.2557
Seconzac	108.595	10.9469
Securo	105.503	11.0574
Sekret	103.359	11.6006
Sequenz	94.5066	10.9469
SU Agendus	104.281	10.6726
SU Kalyptus	100.875	10.9038
SW Talentro	83.2792	11.8826
Tadeus	100.299	11.495
Tantris	105.782	10.7056
Tarzan	109.479	11.165
Team PZO	94.5072	11.3393
Temuco	109.147	10.951
Tender PZO	114.371	10.8219
Ticino	94.4958	11.562
Tomko	103.507	10.8866
Torino	96.8101	12.0522
Trapero	97.7631	11.7229
Trefl	104.206	10.9875
Trialdo	96.8517	10.9597
Triamant	103.399	11.241
Tribeca	108.272	10.8758
Tribonus	100.026	10.8624
Tricanto	105.212	11.0209
Trimaran	91.3044	10.9261
Trimasso	104.313	10.6057
Trimaxus	102.201	11.1875
Trimester	102.61	10.7354
Trimmer	95.4204	11.7463
Trinidad	94.3507	11.8848
Tripanem	97.0972	11.3832
Trisem	110.303	10.8877
Triskell	101.986	10.954
Tritikon	94.2129	11.4817
Tulus	107.013	11.0783
Viktor	88.2218	11.3389
Villars	91.0026	11.6639
Vivier	104.971	10.8912
Volko	103.266	10.882
Vuka	100.413	11.1367

## Sheet: N3
Cultivar	Grain yield	Protein content
	[dt ha-1]	[%]
Adverdo	103.096	11.4159
Agostino	111.329	12.3187
Alambic	94.0305	12.7818
Algoso	121.551	11.5332
Amarillo 105	116.521	12.3228
Anagram	107.648	12.7337
Avokado	115.877	11.9186
Balino	117.036	12.1212
Baltiko	106.832	12.5836
Balu PZO	100.279	12.3551
Barolo	109.707	12.0592
Belcanto	107.406	12.6283
Benetto	106.98	12.4526
Bereniko	100.875	12.3211
Bienvenu	91.336	12.3244
Bikini	108.081	11.9256
Borodine	113.027	11.6847
Borowik	113.941	11.7555
Brehat	114.878	11.5506
Calorius	112.426	12.4749
Cando	104.05	12.5689
Cappricia	115.404	11.851
Carmelo	105.625	12.6645
Cedrico	113.947	12.155
Claudius	118.181	12.2853
Clayton PZO	109.753	12.1805
Cosinus	115.243	12.3359
Cultivo	106.256	12.9713
Dometica	111.848	11.7467
Dorena	110.739	12.55
Elicsir	114.917	12.161
Elpaso	114.819	12.3812
Exagon	104.42	11.8728
Festino	107.22	12.6921
Fredro	108.655	12.6989
Grandval	109.114	11.9032
Grenado	106.102	11.5988
Jokari	104.135	12.1107
Kasyno	117.465	12.0336
Kaulos	124.033	11.5353
Kereon	99.4774	12.2121
Korpus	105.417	11.9231
KWS Aveo	113.665	12.1369
KWS Fido	118.93	11.6333
Lanetto	110.787	11.7158
Larossa	103.756	12.6762
Lasko	104.131	13.0911
Logo	102.158	12.9201
Lombardo	113.647	11.5941
Madilo	106.382	12.6495
Maestozo	108.59	11.8987
Massimo	116.502	12.5509
Meloman	109.318	11.951
Moderato	109.362	12.0922
Modus	97.0214	11.942
Neogen	117.815	11.9998
Noe	90.2837	12.659
Octavio	108.771	12.0419
Orinoko	108.498	12.5957
Oxygem	104.421	11.9943
Panteon	112.672	12.8266
Pigmej	100.691	12.3354
Porto	110.761	11.709
Probus	107.864	12.3227
Quatrevents	115.208	11.4555
Ragtac	105.461	12.6674
Ramdam	120.45	11.8597
Ramos	111.331	12.5919
Raptus	116	12.0359
Rescue PZO	103.04	12.0647
RGT Basarac	111.394	11.6968
RGT Belemac	115.096	11.863
RGT Bivouac	117.11	11.4491
RGT Eleac	109.997	11.9121
RGT Expotrac	98.2491	12.446
RGT Kadjac	109.671	11.7019
RGT Omeac	113.403	12.4462
RGT Ruminac	113.416	11.6249
RGT Villarac	123.361	11.8293
Rhenio	109.09	11.8107
Riparo	114.215	11.9817
Rivolt	118.883	11.8228
Robinson	113.153	12.0944
Rotondo	114.432	12.2014
Rufus	112.726	11.8727
Ruglatt	100.058	13.0096
Salto	110.429	12.3641
Seconzac	111.574	12.4005
Securo	112.182	12.1454
Sekret	108.786	12.492
Sequenz	103.836	12.2182
SU Agendus	103.676	11.9865
SU Kalyptus	113.266	11.8771
SW Talentro	98.166	12.8976
Tadeus	110.195	12.6133
Tantris	107.844	12.005
Tarzan	114.318	12.4012
Team PZO	101.625	12.5
Temuco	114.05	11.7526
Tender PZO	121.639	12.2285
Ticino	103.49	13.0238
Tomko	110.643	12.2882
Torino	100.806	13.1751
Trapero	104.871	12.5626
Trefl	106.207	12.2946
Trialdo	99.8536	12.0319
Triamant	111.991	12.1714
Tribeca	113.598	11.6252
Tribonus	111.48	12.2967
Tricanto	111.232	12.2387
Trimaran	99.9368	11.9101
Trimasso	114.679	12.2773
Trimaxus	116.73	12.4598
Trimester	107.35	11.9688
Trimmer	98.186	13.0446
Trinidad	101.998	13.0356
Tripanem	103.682	12.4781
Trisem	114.959	12.2141
Triskell	101.055	12.1684
Tritikon	100.662	12.7724
Tulus	114.949	12.1913
Viktor	92.1678	12.609
Villars	96.4667	12.8915
Vivier	115.081	12.185
Volko	109.141	12.3483
Vuka	107.085	12.46

## Sheet: N4
Cultivar	Grain yield	Protein content
	[dt ha-1]	[%]
Adverdo	98.6759	12.6393
Agostino	114.92	12.968
Alambic	99.2155	13.4672
Algoso	120.161	12.2717
Amarillo 105	113.806	12.9782
Anagram	109.544	13.3277
Avokado	119.453	12.2519
Balino	115.697	12.9318
Baltiko	109.166	13.2559
Balu PZO	104.685	13.1737
Barolo	110.377	13.0404
Belcanto	118.025	13.6571
Benetto	111.095	13.094
Bereniko	110.719	13.0413
Bienvenu	91.0175	13.1997
Bikini	106.009	12.8151
Borodine	118.044	12.6306
Borowik	117.514	12.3228
Brehat	110.867	12.3377
Calorius	118.268	13.1219
Cando	105.946	13.4946
Cappricia	107.897	12.7037
Carmelo	113.412	13.813
Cedrico	116.257	12.927
Claudius	123.316	13.0594
Clayton PZO	112.247	13.1787
Cosinus	118.367	13.1324
Cultivo	106.732	13.5671
Dometica	124.744	12.2706
Dorena	117.302	13.3145
Elicsir	115.985	13.1504
Elpaso	121.475	13.2157
Exagon	102.445	12.7381
Festino	108.094	13.2796
Fredro	112.912	13.2829
Grandval	108.919	12.8807
Grenado	107.077	12.5742
Jokari	102.592	12.9243
Kasyno	123.141	12.5321
Kaulos	128.331	12.6014
Kereon	102.656	13.0627
Korpus	101.331	12.6803
KWS Aveo	110.328	12.9815
KWS Fido	118.7	12.4059
Lanetto	117.252	12.3823
Larossa	104.845	13.1062
Lasko	98.7281	14.0303
Logo	113.269	13.5082
Lombardo	113.43	12.6105
Madilo	113.108	13.0563
Maestozo	110.781	12.5201
Massimo	119.316	13.3704
Meloman	113.858	12.7998
Moderato	106.3	13.1236
Modus	102.47	12.9032
Neogen	111.819	13.1531
Noe	94.7677	13.3917
Octavio	109.48	12.9437
Orinoko	115.812	13.474
Oxygem	111.908	12.7168
Panteon	119.875	13.6654
Pigmej	98.3775	12.9863
Porto	110.906	12.4487
Probus	106.584	13.486
Quatrevents	118.805	12.1423
Ragtac	106.239	12.9535
Ramdam	125.615	12.3482
Ramos	113.424	13.1504
Raptus	117.448	12.904
Rescue PZO	97.3627	12.991
RGT Basarac	106.234	12.6986
RGT Belemac	116.05	12.6417
RGT Bivouac	115.678	12.3791
RGT Eleac	109.4	12.7895
RGT Expotrac	107.925	13.1397
RGT Kadjac	113.265	12.6393
RGT Omeac	112.998	13.1544
RGT Ruminac	118.831	12.5952
RGT Villarac	121.829	12.9341
Rhenio	113.123	13.2346
Riparo	115.764	12.606
Rivolt	117.74	12.5342
Robinson	116.173	13.0044
Rotondo	113.435	12.956
Rufus	117.806	12.8029
Ruglatt	105.207	13.8055
Salto	111.561	13.3871
Seconzac	119.125	13.0213
Securo	113.694	13.0416
Sekret	112.99	13.241
Sequenz	103.247	13.0776
SU Agendus	108.823	12.4331
SU Kalyptus	112.904	12.3175
SW Talentro	97.4994	13.4927
Tadeus	112.862	13.4161
Tantris	113.033	12.8628
Tarzan	123.845	13.0619
Team PZO	104.997	13.4947
Temuco	113.024	13.0139
Tender PZO	122.342	12.7345
Ticino	101.832	13.7801
Tomko	111.82	13.0837
Torino	101.08	14.091
Trapero	110.063	13.2708
Trefl	110.105	13.1488
Trialdo	102.113	12.6143
Triamant	119.824	12.7872
Tribeca	114.089	12.361
Tribonus	112.774	12.6839
Tricanto	115.441	13.186
Trimaran	100.26	12.728
Trimasso	120.153	12.9408
Trimaxus	124.113	13.227
Trimester	102.435	12.5242
Trimmer	106.827	13.6914
Trinidad	105.276	13.8579
Tripanem	106.012	13.2294
Trisem	119.072	12.8564
Triskell	99.9396	12.9109
Tritikon	100.167	13.4559
Tulus	115.958	12.9681
Viktor	94.9714	13.5676
Villars	98.5812	13.5221
Vivier	113.704	12.5898
Volko	114.377	12.9195
Vuka	110.579	13.1928
